# Supplementary material for: tgCRISPRi: efficient gene knock-down using truncated gRNAs and catalytically active Cas9
Source: Nat Commun. 2023 Sep 11;14:5587. doi: 10.1038/s41467-023-40836-3 (PMC10495392; doi:10.1038/s41467-023-40836-3)
Supplement: Supplementary file 4 — Source Data [file 41467_2023_40836_MOESM4_ESM.xlsx]

## Sheet: Fig 2
Fig 2b
tgRNAs_y(1+2)	tgRNAs_y(1+2)	gRNAs-y(1+2)
F1	F2	F2
100	0	0
100	0	0
100	0	0
100	0	0
100	0	0
Fig 2b
tgRNAs_e(1+2)	tgRNAs_e(1+2)	gRNAs-e(1+2)
F1	F2	F2
100	0	56
100	0	60
100	0	64
100	0	48
100	0	55
Fig 2c
Contol	tgRNAs_e(1+2)
1	0.248644
1	0.351646
1	0.204523

## Sheet: Fig 6
Fig 6C	Sex comb bristles					Fig 6C	L2 vein length in um
	Control	Ac9; tg_scr	Ac9; tg_Kni				Ac9/Ac9	tgKni/tgKni	Ac9/Ac9; tgKni/tgKni
	11	9	9				1485	1490	1369
	11	9	9				1468	1603	1308
	11	9	10				1508	1517	1340
	11	9	10				1535	1523	1341
	11	9	10				1572	1535	1349
	11	9	10				1540	1576	1325
	11	9	10				1549	1608	1324
	11	9	10				1510	1534	1227
	11	9	10				1530	1542	1229
	11	8	10				1539	1523	1361
	11	8	10				1534	1504	1273
	10	8	11				1540	1557	1323
	10	8	11				1575	1554	1311
	10	8	11				1527	1415	1344
	10	8	11					1544	1353
	10	8	11					1603	1336
	10	8	11					1568	1310
	10	8	11					1589	1364
	10	8	11					1601	1305
	10	8	11					1511	1356
	10	8	11					1533	1338
	10	8	12					1414	1279
	9	8	12					1611	1334
	9	8	12					1568	1372
	9	8	12					1501	1291
	9	8	12					1526	1310
	12	7	12					1573	1340
	12	7	12					1592	1298
	12	7	12					1501	1330
	12	6	12					1596	1239
								1596	1282
									1275
									1281

## Sheet: Fig 7c
crosses	Split drive	Split Drive +tg
1	83.1461	81.1765
2	83.8235	80.4878
3	77.9221	81.8182
4	83.3333	84.2857
5	80.303	77.5
Split drive
females	Female				Male
Vial	R+/G+	R+/G-	R-/G+	R-/G-	R+/G+	R+/G-	R-/G+	R-/G-	Total R+	Total G+	M/F
1	14	24	5	2	17	19	3	5	83.1461	43.8202	0.505618
2	11	16	3	2	17	13	4	2	83.8235	51.4706	0.470588
3	15	11	8	3	15	19	2	4	77.9221	51.9481	0.480519
4	20	16	6	3	20	24	4	3	83.3333	52.0833	0.46875
5	15	11	3	4	15	12	1	5	80.303	51.5152	0.5
Split Drive +tg
females	Female				Male
Vial	R+/G+	R+/G-	R-/G+	R-/G-	R+/G+	R+/G-	R-/G+	R-/G-	Total R+	Total G+	M/F
1	15	18	3	6	13	23	4	3	81.1765	41.1765	0.494118
2	19	13	4	4	19	15	2	6	80.4878	53.6585	0.487805
3	11	16	4	1	14	13	4	3	81.8182	50	0.484848
4	14	14	5	1	13	18	4	1	84.2857	51.4286	0.485714
5	16	13	8	3	15	18	6	1	77.5	56.25	0.5

## Sheet: Fig 8c
Normalized %	Control	tgRNA1	tgRNA2	tgRNA1-2
	100	27	45	9
	100	47	52	23
	100	38	70	40
	100	31	61	17
	100	35	57	27

## Sheet: Sup Fig1
Color	Position	Sample Name	Gene Name	Cq	Concentration	Call	Excluded	Sample Type	Standard	Cq Mean	Cq Error	Concentration Mean	Concentration Error	Replicate Group	Dye	Edited Call	Slope	EPF	Failure	Notes	Sample Prep Notes	Number
255;132;197;238	A1	Sample 1	RP49	15.85	-	Positive	Unchecked	Unknown	-	15.85	0	-	-		SYBR Green I		2.48	6.34	None			1
255;103;103;103	A2	Sample 2	RP49	15.56	-	Positive	Unchecked	Unknown	-	15.56	0	-	-		SYBR Green I		2.04	5.65	None			2
255;242;138;21	A3	Sample 3	RP49	15.68	-	Positive	Unchecked	Unknown	-	15.68	0	-	-		SYBR Green I		2.2	5.89	None			3
255;250;215;15	A4	Sample 4	ebo	16.33	-	Positive	Unchecked	Unknown	-	16.33	0	-	-		SYBR Green I		2.51	6.05	None			4
255;103;154;47	A5	Sample 5	ebo	16.17	-	Positive	Unchecked	Unknown	-	16.17	0	-	-		SYBR Green I		2.4	5.91	None			5
255;180;73;149	A6	Sample 6	ebo	16.17	-	Positive	Unchecked	Unknown	-	16.17	0	-	-		SYBR Green I		2.26	5.77	None			6
255;95;103;174	A7	Sample 7	None	-	-	Negative	Unchecked	Unknown	-	-	-	-	-		SYBR Green I		0.01	0.03	None			7
255;205;18;55	A8	Sample 8	None	-	-	Negative	Unchecked	Unknown	-	-	-	-	-		SYBR Green I		0.01	0	None			8
255;34;176;146	A9	Sample 9	None	-	-	Negative	Unchecked	Unknown	-	-	-	-	-		SYBR Green I		0.01	0.01	None			9
255;47;73;113	A10	Sample 10	None	-	-	Negative	Unchecked	Unknown	-	-	-	-	-		SYBR Green I		0	-0.04	None			10
255;234;79;79	A11	Sample 11	None	-	-	Negative	Unchecked	Unknown	-	-	-	-	-		SYBR Green I		0.01	0.02	None			11
255;66;41;24	A12	Sample 12	None	-	-	Negative	Unchecked	Unknown	-	-	-	-	-		SYBR Green I		0.01	0.02	None			12
255;66;41;24	B1	Sample 13	RP49	15.66	-	Positive	Unchecked	Unknown	-	15.66	0	-	-		SYBR Green I		2.27	5.97	None			13
255;132;197;238	B2	Sample 14	RP49	15.62	-	Positive	Unchecked	Unknown	-	15.62	0	-	-		SYBR Green I		2.01	5.63	None			14
255;103;103;103	B3	Sample 15	RP49	15.62	-	Positive	Unchecked	Unknown	-	15.62	0	-	-		SYBR Green I		1.88	5.38	None			15
255;242;138;21	B4	Sample 16	ebo	17.78	-	Positive	Unchecked	Unknown	-	17.78	0	-	-		SYBR Green I		2.41	5.91	None			16
255;250;215;15	B5	Sample 17	ebo	17.65	-	Positive	Unchecked	Unknown	-	17.65	0	-	-		SYBR Green I		2.36	5.87	None			17
255;103;154;47	B6	Sample 18	ebo	17.57	-	Positive	Unchecked	Unknown	-	17.57	0	-	-		SYBR Green I		2.19	5.68	None			18
255;180;73;149	B7	Sample 19	None	-	-	Negative	Unchecked	Unknown	-	-	-	-	-		SYBR Green I		0.01	0.03	None			19
255;95;103;174	B8	Sample 20	None	-	-	Negative	Unchecked	Unknown	-	-	-	-	-		SYBR Green I		0.01	0	None			20
255;205;18;55	B9	Sample 21	None	-	-	Negative	Unchecked	Unknown	-	-	-	-	-		SYBR Green I		0	-0.03	None			21
255;34;176;146	B10	Sample 22	None	-	-	Negative	Unchecked	Unknown	-	-	-	-	-		SYBR Green I		0	-0.04	None			22
255;47;73;113	B11	Sample 23	None	-	-	Negative	Unchecked	Unknown	-	-	-	-	-		SYBR Green I		0.01	-0.01	None			23
255;234;79;79	B12	Sample 24	None	-	-	Negative	Unchecked	Unknown	-	-	-	-	-		SYBR Green I		0.01	0.03	None			24
255;234;79;79	C1	Sample 25	RP49	16.26	-	Positive	Unchecked	Unknown	-	16.26	0	-	-		SYBR Green I		2.3	5.97	None			25
255;66;41;24	C2	Sample 26	RP49	16.18	-	Positive	Unchecked	Unknown	-	16.18	0	-	-		SYBR Green I		2.13	5.74	None			26
255;132;197;238	C3	Sample 27	RP49	16.28	-	Positive	Unchecked	Unknown	-	16.28	0	-	-		SYBR Green I		2.1	5.77	None			27
255;103;103;103	C4	Sample 28	ebo	19.02	-	Positive	Unchecked	Unknown	-	19.02	0	-	-		SYBR Green I		2.33	5.83	None			28
255;242;138;21	C5	Sample 29	ebo	18.97	-	Positive	Unchecked	Unknown	-	18.97	0	-	-		SYBR Green I		2.44	5.94	None			29
255;250;215;15	C6	Sample 30	ebo	18.84	-	Positive	Unchecked	Unknown	-	18.84	0	-	-		SYBR Green I		2.22	5.7	None			30
255;103;154;47	C7	Sample 31	None	-	-	Negative	Unchecked	Unknown	-	-	-	-	-		SYBR Green I		0.01	0.01	None			31
255;180;73;149	C8	Sample 32	None	-	-	Negative	Unchecked	Unknown	-	-	-	-	-		SYBR Green I		0.01	0.01	None			32
255;95;103;174	C9	Sample 33	None	-	-	Negative	Unchecked	Unknown	-	-	-	-	-		SYBR Green I		0.01	0.01	None			33
255;205;18;55	C10	Sample 34	None	-	-	Negative	Unchecked	Unknown	-	-	-	-	-		SYBR Green I		0.01	0.02	None			34
255;34;176;146	C11	Sample 35	None	-	-	Negative	Unchecked	Unknown	-	-	-	-	-		SYBR Green I		0.01	-0.01	None			35
255;47;73;113	C12	Sample 36	None	-	-	Negative	Unchecked	Unknown	-	-	-	-	-		SYBR Green I		0	-0.03	None			36
255;47;73;113	D1	Sample 37	None	-	-	Negative	Unchecked	Unknown	-	-	-	-	-		SYBR Green I		0.01	0.02	None			37
255;234;79;79	D2	Sample 38	None	-	-	Negative	Unchecked	Unknown	-	-	-	-	-		SYBR Green I		0.01	-0.01	None			38
255;66;41;24	D3	Sample 39	None	-	-	Negative	Unchecked	Unknown	-	-	-	-	-		SYBR Green I		0.01	0.01	None			39
255;132;197;238	D4	Sample 40	None	-	-	Negative	Unchecked	Unknown	-	-	-	-	-		SYBR Green I		0.01	0.01	None			40
255;103;103;103	D5	Sample 41	None	-	-	Negative	Unchecked	Unknown	-	-	-	-	-		SYBR Green I		0.01	0.01	None			41
255;242;138;21	D6	Sample 42	None	-	-	Negative	Unchecked	Unknown	-	-	-	-	-		SYBR Green I		0.01	0	None			42
255;250;215;15	D7	Sample 43	None	-	-	Negative	Unchecked	Unknown	-	-	-	-	-		SYBR Green I		0.01	0.01	None			43
255;103;154;47	D8	Sample 44	None	-	-	Negative	Unchecked	Unknown	-	-	-	-	-		SYBR Green I		0	-0.03	None			44
255;180;73;149	D9	Sample 45	None	-	-	Negative	Unchecked	Unknown	-	-	-	-	-		SYBR Green I		0	-0.03	None			45
255;95;103;174	D10	Sample 46	None	-	-	Negative	Unchecked	Unknown	-	-	-	-	-		SYBR Green I		0	0.05	None			46
255;205;18;55	D11	Sample 47	None	-	-	Negative	Unchecked	Unknown	-	-	-	-	-		SYBR Green I		0	-0.02	None			47
255;34;176;146	D12	Sample 48	None	-	-	Negative	Unchecked	Unknown	-	-	-	-	-		SYBR Green I		0	0.1	None			48
255;34;176;146	E1	Sample 49	None	-	-	Negative	Unchecked	Unknown	-	-	-	-	-		SYBR Green I		0.01	0.03	None			49
255;47;73;113	E2	Sample 50	None	-	-	Negative	Unchecked	Unknown	-	-	-	-	-		SYBR Green I		0.01	0.02	None			50
255;234;79;79	E3	Sample 51	None	-	-	Negative	Unchecked	Unknown	-	-	-	-	-		SYBR Green I		0	-0.04	None			51
255;66;41;24	E4	Sample 52	None	-	-	Negative	Unchecked	Unknown	-	-	-	-	-		SYBR Green I		0.01	-0.02	None			52
255;132;197;238	E5	Sample 53	None	-	-	Negative	Unchecked	Unknown	-	-	-	-	-		SYBR Green I		0.01	0.02	None			53
255;103;103;103	E6	Sample 54	None	-	-	Negative	Unchecked	Unknown	-	-	-	-	-		SYBR Green I		0.01	0	None			54
255;242;138;21	E7	Sample 55	None	-	-	Negative	Unchecked	Unknown	-	-	-	-	-		SYBR Green I		0.01	0.01	None			55
255;250;215;15	E8	Sample 56	None	-	-	Negative	Unchecked	Unknown	-	-	-	-	-		SYBR Green I		0	-0.03	None			56
255;103;154;47	E9	Sample 57	None	-	-	Negative	Unchecked	Unknown	-	-	-	-	-		SYBR Green I		0.01	-0.01	None			57
255;180;73;149	E10	Sample 58	None	-	-	Negative	Unchecked	Unknown	-	-	-	-	-		SYBR Green I		0	-0.03	None			58
255;95;103;174	E11	Sample 59	None	-	-	Negative	Unchecked	Unknown	-	-	-	-	-		SYBR Green I		0	-0.03	None			59
255;205;18;55	E12	Sample 60	None	-	-	Negative	Unchecked	Unknown	-	-	-	-	-		SYBR Green I		0.01	0.02	None			60
255;205;18;55	F1	Sample 61	RP49	15.71	-	Positive	Unchecked	Unknown	-	15.71	0	-	-		SYBR Green I		2.44	6.22	None			61
255;34;176;146	F2	Sample 62	RP49	15.7	-	Positive	Unchecked	Unknown	-	15.7	0	-	-		SYBR Green I		2.2	5.88	None			62
255;47;73;113	F3	Sample 63	RP49	15.79	-	Positive	Unchecked	Unknown	-	15.79	0	-	-		SYBR Green I		2.23	6.02	None			63
255;234;79;79	F4	Sample 64	ebo	16.16	-	Positive	Unchecked	Unknown	-	16.16	0	-	-		SYBR Green I		2.32	5.83	None			64
255;66;41;24	F5	Sample 65	ebo	16.15	-	Positive	Unchecked	Unknown	-	16.15	0	-	-		SYBR Green I		2.37	5.87	None			65
255;132;197;238	F6	Sample 66	ebo	16.2	-	Positive	Unchecked	Unknown	-	16.2	0	-	-		SYBR Green I		2.2	5.7	None			66
255;103;103;103	F7	Sample 67	None	-	-	Negative	Unchecked	Unknown	-	-	-	-	-		SYBR Green I		0.01	0	None			67
255;242;138;21	F8	Sample 68	None	-	-	Negative	Unchecked	Unknown	-	-	-	-	-		SYBR Green I		0	-0.03	None			68
255;250;215;15	F9	Sample 69	None	-	-	Negative	Unchecked	Unknown	-	-	-	-	-		SYBR Green I		0	-0.03	None			69
255;103;154;47	F10	Sample 70	None	-	-	Negative	Unchecked	Unknown	-	-	-	-	-		SYBR Green I		0	-0.04	None			70
255;180;73;149	F11	Sample 71	None	-	-	Negative	Unchecked	Unknown	-	-	-	-	-		SYBR Green I		0	-0.03	None			71
255;95;103;174	F12	Sample 72	None	-	-	Negative	Unchecked	Unknown	-	-	-	-	-		SYBR Green I		0.01	0.01	None			72
255;95;103;174	G1	Sample 73	RP49	15.61	-	Positive	Unchecked	Unknown	-	15.61	0	-	-		SYBR Green I		2.35	6.11	None			73
255;205;18;55	G2	Sample 74	RP49	15.85	-	Positive	Unchecked	Unknown	-	15.85	0	-	-		SYBR Green I		2.33	6.15	None			74
255;34;176;146	G3	Sample 75	RP49	15.76	-	Positive	Unchecked	Unknown	-	15.76	0	-	-		SYBR Green I		2.29	6.08	None			75
255;47;73;113	G4	Sample 76	ebo	17.55	-	Positive	Unchecked	Unknown	-	17.55	0	-	-		SYBR Green I		2.26	5.76	None			76
255;234;79;79	G5	Sample 77	ebo	17.7	-	Positive	Unchecked	Unknown	-	17.7	0	-	-		SYBR Green I		2.37	5.88	None			77
255;66;41;24	G6	Sample 78	ebo	17.63	-	Positive	Unchecked	Unknown	-	17.63	0	-	-		SYBR Green I		2.19	5.68	None			78
255;132;197;238	G7	Sample 79	None	-	-	Negative	Unchecked	Unknown	-	-	-	-	-		SYBR Green I		0	-0.03	None			79
255;103;103;103	G8	Sample 80	None	-	-	Negative	Unchecked	Unknown	-	-	-	-	-		SYBR Green I		0	0.11	None			80
255;242;138;21	G9	Sample 81	None	-	-	Negative	Unchecked	Unknown	-	-	-	-	-		SYBR Green I		0	-0.03	None			81
255;250;215;15	G10	Sample 82	None	-	-	Negative	Unchecked	Unknown	-	-	-	-	-		SYBR Green I		0	-0.04	None			82
255;103;154;47	G11	Sample 83	None	-	-	Negative	Unchecked	Unknown	-	-	-	-	-		SYBR Green I		0	-0.03	None			83
255;180;73;149	G12	Sample 84	None	-	-	Negative	Unchecked	Unknown	-	-	-	-	-		SYBR Green I		0	-0.04	None			84
255;180;73;149	H1	Sample 85	RP49	16.26	-	Positive	Unchecked	Unknown	-	16.26	0	-	-		SYBR Green I		2.47	6.29	None			85
255;95;103;174	H2	Sample 86	RP49	16.31	-	Positive	Unchecked	Unknown	-	16.31	0	-	-		SYBR Green I		2.24	5.94	None			86
255;205;18;55	H3	Sample 87	RP49	16.28	-	Positive	Unchecked	Unknown	-	16.28	0	-	-		SYBR Green I		2.14	5.87	None			87
255;34;176;146	H4	Sample 88	ebo	18.83	-	Positive	Unchecked	Unknown	-	18.83	0	-	-		SYBR Green I		2.33	5.84	None			88
255;47;73;113	H5	Sample 89	ebo	19	-	Positive	Unchecked	Unknown	-	19	0	-	-		SYBR Green I		2.47	5.98	None			89
255;234;79;79	H6	Sample 90	ebo	18.88	-	Positive	Unchecked	Unknown	-	18.88	0	-	-		SYBR Green I		2.34	5.85	None			90
255;66;41;24	H7	Sample 91	None	-	-	Negative	Unchecked	Unknown	-	-	-	-	-		SYBR Green I		0	-0.04	None			91
255;132;197;238	H8	Sample 92	None	-	-	Negative	Unchecked	Unknown	-	-	-	-	-		SYBR Green I		0	-0.04	None			92
255;103;103;103	H9	Sample 93	None	-	-	Negative	Unchecked	Unknown	-	-	-	-	-		SYBR Green I		0.01	0	None			93
255;242;138;21	H10	Sample 94	None	-	-	Negative	Unchecked	Unknown	-	-	-	-	-		SYBR Green I		0.01	-0.01	None			94
255;250;215;15	H11	Sample 95	None	-	-	Negative	Unchecked	Unknown	-	-	-	-	-		SYBR Green I		0	-0.04	None			95
255;103;154;47	H12	Sample 96	None	-	-	Negative	Unchecked	Unknown	-	-	-	-	-		SYBR Green I		0.01	-0.01	None			96

## Sheet: Sup Fig 5a,c
Color	Position	Sample Name	Gene Name	Condition Name	Cq	Cq Mean	Cq Error	Excluded	Sample Type	Sample Type RQ	Gene Type	Condition Type	Replicate Group	Ratio	Ratio Error	Normalized Ratio	Normalized Ratio Error	Scaled Ratio	Scaled Ratio Error	Dye	Edited Call	Failure	Slope	EPF	Notes	Sample Prep Notes	Number
255;132;197;238	A1	i	RP		15.37	15.65	0.48	Unchecked	Unknown	Unknown	Reference	Unknown	A1	-	-	-	-	-	-	SYBR Green I		None	2.6	6.32			1
255;132;197;238	A2	i	RP		15.37	15.65	0.48	Unchecked	Unknown	Unknown	Reference	Unknown	A1	-	-	-	-	-	-	SYBR Green I		None	2.71	6.4			2
255;132;197;238	A3	i	RP		16.2	15.65	0.48	Unchecked	Unknown	Unknown	Reference	Unknown	A1	-	-	-	-	-	-	SYBR Green I		None	3.62	7.12			3
255;250;215;15	A4	i	ebony		17.58	17.68	0.13	Unchecked	Unknown	Unknown	Target	Unknown	A4	0.2618	0.08697	-	-	-	-	SYBR Green I		None	2.48	6			4
255;250;215;15	A5	i	ebony		17.63	17.68	0.13	Unchecked	Unknown	Unknown	Target	Unknown	A4	0.2529	0.084	-	-	-	-	SYBR Green I		None	2.51	6.03			5
255;250;215;15	A6	i	ebony		17.83	17.68	0.13	Unchecked	Unknown	Unknown	Target	Unknown	A4	0.2202	0.07313	-	-	-	-	SYBR Green I		None	2.57	6.1			6
255;95;103;174	A7	ii	RP		15.1	15.07	0.03	Unchecked	Unknown	Unknown	Reference	Unknown	A7	-	-	-	-	-	-	SYBR Green I		None	2.34	6.06			7
255;95;103;174	A8	ii	RP		15.05	15.07	0.03	Unchecked	Unknown	Unknown	Reference	Unknown	A7	-	-	-	-	-	-	SYBR Green I		None	2.41	6.14			8
255;95;103;174	A9	ii	RP		15.06	15.07	0.03	Unchecked	Unknown	Unknown	Reference	Unknown	A7	-	-	-	-	-	-	SYBR Green I		None	2.35	6.06			9
255;47;73;113	A10	ii	ebony		17.48	17.49	0.01	Unchecked	Unknown	Unknown	Target	Unknown	A10	0.1882	0.003451	-	-	-	-	SYBR Green I		None	2.36	5.89			10
255;47;73;113	A11	ii	ebony		17.49	17.49	0.01	Unchecked	Unknown	Unknown	Target	Unknown	A10	0.1869	0.003427	-	-	-	-	SYBR Green I		None	2.36	5.87			11
255;47;73;113	A12	ii	ebony		17.49	17.49	0.01	Unchecked	Unknown	Unknown	Target	Unknown	A10	0.1869	0.003427	-	-	-	-	SYBR Green I		None	2.33	5.83			12
255;66;41;24	B1	g	RP		15.78	15.76	0.04	Unchecked	Unknown	Unknown	Reference	Unknown	B1	-	-	-	-	-	-	SYBR Green I		None	2.85	6.52			13
255;66;41;24	B2	g	RP		15.71	15.76	0.04	Unchecked	Unknown	Unknown	Reference	Unknown	B1	-	-	-	-	-	-	SYBR Green I		None	2.62	6.32			14
255;66;41;24	B3	g	RP		15.78	15.76	0.04	Unchecked	Unknown	Unknown	Reference	Unknown	B1	-	-	-	-	-	-	SYBR Green I		None	2.5	6.21			15
255;242;138;21	B4	g	ebony		20.61	20.57	0.06	Unchecked	Unknown	Unknown	Target	Unknown	B4	0.03459	0.0009691	-	-	-	-	SYBR Green I		None	2.5	6.11			16
255;242;138;21	B5	g	ebony		20.51	20.57	0.06	Unchecked	Unknown	Unknown	Target	Unknown	B4	0.03708	0.001039	-	-	-	-	SYBR Green I		None	2.53	6.13			17
255;242;138;21	B6	g	ebony		20.6	20.57	0.06	Unchecked	Unknown	Unknown	Target	Unknown	B4	0.03483	0.0009758	-	-	-	-	SYBR Green I		None	2.41	6			18
255;180;73;149	B7	jj	RP		15.52	15.5	0.02	Unchecked	Unknown	Unknown	Reference	Unknown	B7	-	-	-	-	-	-	SYBR Green I		None	2.36	6.06			19
255;180;73;149	B8	jj	RP		15.5	15.5	0.02	Unchecked	Unknown	Unknown	Reference	Unknown	B7	-	-	-	-	-	-	SYBR Green I		None	2.6	6.3			20
255;180;73;149	B9	jj	RP		15.49	15.5	0.02	Unchecked	Unknown	Unknown	Reference	Unknown	B7	-	-	-	-	-	-	SYBR Green I		None	2.53	6.22			21
255;34;176;146	B10	jj	ebony		18.41	18.38	0.03	Unchecked	Unknown	Unknown	Target	Unknown	B10	0.1334	0.001412	-	-	-	-	SYBR Green I		None	2.42	5.92			22
255;34;176;146	B11	jj	ebony		18.37	18.38	0.03	Unchecked	Unknown	Unknown	Target	Unknown	B10	0.1371	0.001452	-	-	-	-	SYBR Green I		None	2.35	5.86			23
255;34;176;146	B12	jj	ebony		18.36	18.38	0.03	Unchecked	Unknown	Unknown	Target	Unknown	B10	0.1381	0.001462	-	-	-	-	SYBR Green I		None	2.46	5.99			24
255;234;79;79	C1	h	RP		14.89	14.68	0.29	Unchecked	Unknown	Unknown	Reference	Unknown	C1	-	-	-	-	-	-	SYBR Green I		None	2.73	6.44			25
255;234;79;79	C2	h	RP		14.79	14.68	0.29	Unchecked	Unknown	Unknown	Reference	Unknown	C1	-	-	-	-	-	-	SYBR Green I		None	2.56	6.26			26
255;234;79;79	C3	h	RP		14.35	14.68	0.29	Unchecked	Unknown	Unknown	Reference	Unknown	C1	-	-	-	-	-	-	SYBR Green I		None	2.25	5.96			27
255;103;103;103	C4	h	ebony		18.76	19	0.24	Unchecked	Unknown	Unknown	Target	Unknown	C4	0.05899	0.01175	-	-	-	-	SYBR Green I		None	2.33	5.84			28
255;103;103;103	C5	h	ebony		19.01	19	0.24	Unchecked	Unknown	Unknown	Target	Unknown	C4	0.04961	0.009878	-	-	-	-	SYBR Green I		None	2.47	5.98			29
255;103;103;103	C6	h	ebony		19.24	19	0.24	Unchecked	Unknown	Unknown	Target	Unknown	C4	0.0423	0.008422	-	-	-	-	SYBR Green I		None	2.45	5.96			30
255;103;154;47	C7	a	RP		16.33	16.32	0.01	Unchecked	Unknown	Unknown	Reference	Unknown	C7	-	-	-	-	-	-	SYBR Green I		None	2.59	6.27			31
255;103;154;47	C8	a	RP		16.31	16.32	0.01	Unchecked	Unknown	Unknown	Reference	Unknown	C7	-	-	-	-	-	-	SYBR Green I		None	2.72	6.38			32
255;103;154;47	C9	a	RP		16.31	16.32	0.01	Unchecked	Unknown	Unknown	Reference	Unknown	C7	-	-	-	-	-	-	SYBR Green I		None	2.66	6.33			33
255;205;18;55	C10	a	ebony		20.14	20.16	0.04	Unchecked	Unknown	Unknown	Target	Unknown	C10	0.07064	0.0005654	-	-	-	-	SYBR Green I		None	2.54	6.05			34
255;205;18;55	C11	a	ebony		20.13	20.16	0.04	Unchecked	Unknown	Unknown	Target	Unknown	C10	0.07113	0.0005693	-	-	-	-	SYBR Green I		None	2.47	5.97			35
255;205;18;55	C12	a	ebony		20.2	20.16	0.04	Unchecked	Unknown	Unknown	Target	Unknown	C10	0.06776	0.0005424	-	-	-	-	SYBR Green I		None	2.55	6.04			36
255;47;73;113	D1	j	RP		15.46	15.47	0.02	Unchecked	Unknown	Unknown	Reference	Unknown	D1	-	-	-	-	-	-	SYBR Green I		None	2.77	6.45			37
255;47;73;113	D2	j	RP		15.49	15.47	0.02	Unchecked	Unknown	Unknown	Reference	Unknown	D1	-	-	-	-	-	-	SYBR Green I		None	2.72	6.4			38
255;47;73;113	D3	j	RP		15.45	15.47	0.02	Unchecked	Unknown	Unknown	Reference	Unknown	D1	-	-	-	-	-	-	SYBR Green I		None	2.66	6.36			39
255;132;197;238	D4	j	ebony		18.24	18.32	0.08	Unchecked	Unknown	Unknown	Target	Unknown	D4	0.1463	0.00211	-	-	-	-	SYBR Green I		None	2.52	6.04			40
255;132;197;238	D5	j	ebony		18.33	18.32	0.08	Unchecked	Unknown	Unknown	Target	Unknown	D4	0.1374	0.001983	-	-	-	-	SYBR Green I		None	2.56	6.07			41
255;132;197;238	D6	j	ebony		18.39	18.32	0.08	Unchecked	Unknown	Unknown	Target	Unknown	D4	0.1318	0.001902	-	-	-	-	SYBR Green I		None	2.57	6.07			42
255;250;215;15	D7	e	RP		15.55	15.81	0.23	Unchecked	Unknown	Unknown	Reference	Unknown	D7	-	-	-	-	-	-	SYBR Green I		None	2.49	6.18			43
255;250;215;15	D8	e	RP		15.93	15.81	0.23	Unchecked	Unknown	Unknown	Reference	Unknown	D7	-	-	-	-	-	-	SYBR Green I		None	2.51	6.2			44
255;250;215;15	D9	e	RP		15.96	15.81	0.23	Unchecked	Unknown	Unknown	Reference	Unknown	D7	-	-	-	-	-	-	SYBR Green I		None	2.49	6.18			45
255;95;103;174	D10	e	ebony		17.71	17.75	0.05	Unchecked	Unknown	Unknown	Target	Unknown	D10	0.2686	0.04254	-	-	-	-	SYBR Green I		None	2.56	6.06			46
255;95;103;174	D11	e	ebony		17.73	17.75	0.05	Unchecked	Unknown	Unknown	Target	Unknown	D10	0.2649	0.04196	-	-	-	-	SYBR Green I		None	2.32	5.83			47
255;95;103;174	D12	e	ebony		17.8	17.75	0.05	Unchecked	Unknown	Unknown	Target	Unknown	D10	0.2523	0.03997	-	-	-	-	SYBR Green I		None	2.47	5.99			48
255;242;138;21	E7	c	RP		15.97	15.98	0.02	Unchecked	Unknown	Unknown	Reference	Unknown	E7	-	-	-	-	-	-	SYBR Green I		None	2.56	6.24			55
255;242;138;21	E8	c	RP		16	15.98	0.02	Unchecked	Unknown	Unknown	Reference	Unknown	E7	-	-	-	-	-	-	SYBR Green I		None	2.54	6.23			56
255;242;138;21	E9	c	RP		15.98	15.98	0.02	Unchecked	Unknown	Unknown	Reference	Unknown	E7	-	-	-	-	-	-	SYBR Green I		None	2.53	6.22			57
255;180;73;149	E10	c	ebony		17.69	17.72	0.04	Unchecked	Unknown	Unknown	Target	Unknown	E10	0.3064	0.003244	-	-	-	-	SYBR Green I		None	2.5	6.01			58
255;180;73;149	E11	c	ebony		17.7	17.72	0.04	Unchecked	Unknown	Unknown	Target	Unknown	E10	0.3043	0.003221	-	-	-	-	SYBR Green I		None	2.46	5.97			59
255;180;73;149	E12	c	ebony		17.77	17.72	0.04	Unchecked	Unknown	Unknown	Target	Unknown	E10	0.2898	0.003069	-	-	-	-	SYBR Green I		None	2.49	6.01			60
255;103;103;103	F7	d	RP		17.19	16.75	0.63	Unchecked	Unknown	Unknown	Reference	Unknown	F7	-	-	-	-	-	-	SYBR Green I		Replicate group contains positives and negatives.	3.55	7.05			67
255;103;103;103	F8	d	RP		-	-	-	Unchecked	Unknown	Unknown	Reference	Unknown	F7	-	-	-	-	-	-	SYBR Green I		Replicate group contains positives and negatives.	0.02	0.05			68
255;103;103;103	F9	d	RP		16.3	16.75	0.63	Unchecked	Unknown	Unknown	Reference	Unknown	F7	-	-	-	-	-	-	SYBR Green I		Replicate group contains positives and negatives.	2.55	6.23			69
255;103;154;47	F10	d	ebony		18.54	18.52	0.03	Unchecked	Unknown	Unknown	Target	Unknown	F10	0.2882	0.1257	-	-	-	-	SYBR Green I		None	2.4	5.89			70
255;103;154;47	F11	d	ebony		18.49	18.52	0.03	Unchecked	Unknown	Unknown	Target	Unknown	F10	0.2983	0.1301	-	-	-	-	SYBR Green I		None	2.51	6.01			71
255;103;154;47	F12	d	ebony		18.53	18.52	0.03	Unchecked	Unknown	Unknown	Target	Unknown	F10	0.2902	0.1266	-	-	-	-	SYBR Green I		None	2.53	6.04			72
255;132;197;238	G7	f	RP		15.94	15.92	0.03	Unchecked	Unknown	Unknown	Reference	Unknown	G7	-	-	-	-	-	-	SYBR Green I		None	2.32	6.02			79
255;132;197;238	G8	f	RP		15.88	15.92	0.03	Unchecked	Unknown	Unknown	Reference	Unknown	G7	-	-	-	-	-	-	SYBR Green I		None	2.35	6.06			80
255;132;197;238	G9	f	RP		15.94	15.92	0.03	Unchecked	Unknown	Unknown	Reference	Unknown	G7	-	-	-	-	-	-	SYBR Green I		None	2.41	6.12			81
255;250;215;15	G10	f	ebony		17.37	17.39	0.02	Unchecked	Unknown	Unknown	Target	Unknown	G10	0.366	0.008789	-	-	-	-	SYBR Green I		None	2.27	5.78			82
255;250;215;15	G11	f	ebony		17.39	17.39	0.02	Unchecked	Unknown	Unknown	Target	Unknown	G10	0.361	0.008668	-	-	-	-	SYBR Green I		None	2.24	5.75			83
255;250;215;15	G12	f	ebony		17.41	17.39	0.02	Unchecked	Unknown	Unknown	Target	Unknown	G10	0.356	0.008548	-	-	-	-	SYBR Green I		None	2.39	5.91			84

## Sheet: Sup Fig5b
Color	Position	Sample Name	Gene Name	Cq	Concentration	Call	Excluded	Sample Type	Standard	Cq Mean	Cq Error	Concentration Mean	Concentration Error	Replicate Group	Dye	Edited Call	Slope	EPF	Failure	Notes	Sample Prep Notes	Number
255;66;41;24	B2	CT_F	RP49	14.14	-	Positive	Unchecked	Unknown	-	14.2	0.05	-	-	B1	SYBR Green I		2.22	5.88	None			8
255;66;41;24	B3	CT_F	RP49	14.22	-	Positive	Unchecked	Unknown	-	14.2	0.05	-	-	B1	SYBR Green I		2.07	5.73	None			9
255;66;41;24	B1	CT_F	RP49	14.24	-	Positive	Unchecked	Unknown	-	14.2	0.05	-	-	B1	SYBR Green I		2.5	6.15	None			7
255;34;176;146	E2	163_F	RP49	14.36	-	Positive	Unchecked	Unknown	-	14.41	0.05	-	-	E1	SYBR Green I		2.26	5.93	None			26
255;34;176;146	E1	163_F	RP49	14.4	-	Positive	Unchecked	Unknown	-	14.41	0.05	-	-	E1	SYBR Green I		2.2	5.86	None			25
255;234;79;79	C1	150_F	RP49	14.46	-	Positive	Unchecked	Unknown	-	14.47	0.02	-	-	C1	SYBR Green I		1.97	5.98	None			13
255;234;79;79	C3	150_F	RP49	14.46	-	Positive	Unchecked	Unknown	-	14.47	0.02	-	-	C1	SYBR Green I		2.29	5.96	None			15
255;34;176;146	E3	163_F	RP49	14.46	-	Positive	Unchecked	Unknown	-	14.41	0.05	-	-	E1	SYBR Green I		2.18	5.87	None			27
255;234;79;79	C2	150_F	RP49	14.5	-	Positive	Unchecked	Unknown	-	14.47	0.02	-	-	C1	SYBR Green I		2.38	6.06	None			14
255;132;197;238	A2	CT_M	RP49	14.96	-	Positive	Unchecked	Unknown	-	15.03	0.06	-	-	A1	SYBR Green I		2.26	5.94	None			2
255;234;79;79	F1	150_M	RP49	14.99	-	Positive	Unchecked	Unknown	-	15.13	0.13	-	-	F1	SYBR Green I		2.48	6.17	None			31
255;132;197;238	A1	CT_M	RP49	15.06	-	Positive	Unchecked	Unknown	-	15.03	0.06	-	-	A1	SYBR Green I		2.46	6.12	None			1
255;132;197;238	A3	CT_M	RP49	15.07	-	Positive	Unchecked	Unknown	-	15.03	0.06	-	-	A1	SYBR Green I		2.33	6.04	None			3
255;234;79;79	F3	150_M	RP49	15.14	-	Positive	Unchecked	Unknown	-	15.13	0.13	-	-	F1	SYBR Green I		2.4	6.1	None			33
255;234;79;79	F2	150_M	RP49	15.25	-	Positive	Unchecked	Unknown	-	15.13	0.13	-	-	F1	SYBR Green I		2.28	5.98	None			32
255;47;73;113	D1	163_M	RP49	15.29	-	Positive	Unchecked	Unknown	-	15.35	0.07	-	-	D1	SYBR Green I		2.45	6.13	None			19
255;47;73;113	D2	163_M	RP49	15.33	-	Positive	Unchecked	Unknown	-	15.35	0.07	-	-	D1	SYBR Green I		2.6	6.25	None			20
255;47;73;113	D3	163_M	RP49	15.43	-	Positive	Unchecked	Unknown	-	15.35	0.07	-	-	D1	SYBR Green I		2.4	6.1	None			21
255;250;215;15	A4	CT_M	WHITE	20.55	-	Positive	Unchecked	Unknown	-	20.65	0.15	-	-	A4	SYBR Green I		1.94	5.75	None			4
255;250;215;15	A5	CT_M	WHITE	20.59	-	Positive	Unchecked	Unknown	-	20.65	0.15	-	-	A4	SYBR Green I		2.09	5.93	None			5
255;250;215;15	A6	CT_M	WHITE	20.82	-	Positive	Unchecked	Unknown	-	20.65	0.15	-	-	A4	SYBR Green I		1.99	5.82	None			6
255;132;197;238	D6	163_M	WHITE	21.4	-	Positive	Unchecked	Unknown	-	21.46	0.05	-	-	D4	SYBR Green I		2.1	5.87	None			24
255;132;197;238	D5	163_M	WHITE	21.48	-	Positive	Unchecked	Unknown	-	21.46	0.05	-	-	D4	SYBR Green I		2.14	5.91	None			23
255;132;197;238	D4	163_M	WHITE	21.49	-	Positive	Unchecked	Unknown	-	21.46	0.05	-	-	D4	SYBR Green I		1.93	5.67	None			22
255;242;138;21	B4	CT_F	WHITE	21.93	-	Positive	Unchecked	Unknown	-	22.09	0.15	-	-	B4	SYBR Green I		2.19	5.96	None			10
255;242;138;21	B6	CT_F	WHITE	22.11	-	Positive	Unchecked	Unknown	-	22.09	0.15	-	-	B4	SYBR Green I		2.03	5.81	None			12
255;242;138;21	B5	CT_F	WHITE	22.23	-	Positive	Unchecked	Unknown	-	22.09	0.15	-	-	B4	SYBR Green I		2.08	5.81	None			11
255;103;103;103	F5	150_M	WHITE	22.3	-	Positive	Unchecked	Unknown	-	22.33	0.05	-	-	F4	SYBR Green I		2.18	5.9	None			35
255;103;103;103	F4	150_M	WHITE	22.31	-	Positive	Unchecked	Unknown	-	22.33	0.05	-	-	F4	SYBR Green I		2.05	5.74	None			34
255;103;103;103	F6	150_M	WHITE	22.39	-	Positive	Unchecked	Unknown	-	22.33	0.05	-	-	F4	SYBR Green I		2.1	5.81	None			36
255;66;41;24	E5	163_F	WHITE	22.58	-	Positive	Unchecked	Unknown	-	22.85	0.25	-	-	E4	SYBR Green I		2.09	5.8	None			29
255;66;41;24	E6	163_F	WHITE	22.91	-	Positive	Unchecked	Unknown	-	22.85	0.25	-	-	E4	SYBR Green I		2.08	5.74	None			30
255;66;41;24	E4	163_F	WHITE	23.06	-	Positive	Unchecked	Unknown	-	22.85	0.25	-	-	E4	SYBR Green I		2.17	5.88	None			28
255;103;103;103	C4	150_F	WHITE	23.57	-	Positive	Unchecked	Unknown	-	23.64	0.07	-	-	C4	SYBR Green I		2.01	5.63	None			16
255;103;103;103	C6	150_F	WHITE	23.65	-	Positive	Unchecked	Unknown	-	23.64	0.07	-	-	C4	SYBR Green I		1.83	5.52	None			18
255;103;103;103	C5	150_F	WHITE	23.71	-	Positive	Unchecked	Unknown	-	23.64	0.07	-	-	C4	SYBR Green I		2.13	5.75	None			17

## Sheet: Sup Fig6
Ac9/Ac9	tgKni/tgKni	Ac9/Ac9; tgKni/tgKni
9	8	13
9	8	19
9	8	18
9	8	14
9	9	16
9	9	15
9	9	13
8	9	15
8	9	16
10	9	16
10	9	13
10	9	15
10	9	15
11	9	18
	9	15
	9	17
	10	17
	10	16
	10	17
	10	15
	10	13
	10	14
	10	16
	10	14
	11	14
	11	15
	11	14
	11	13
	11	15
	11	13
	11	13
		17
		13
